# Supplementary material for: Unilateral Intrastriatal 6-Hydroxydopamine Lesion in Mice: A Closer Look into Non-Motor Phenotype and Glial Response
Source: Int J Mol Sci. 2021 Oct 26;22(21):11530. doi: 10.3390/ijms222111530 (PMC8584172; doi:10.3390/ijms222111530)
Supplement: Supplementary file 1 [file ijms-22-11530-s001.zip]

Archive with 1 entries (1 files):
- ijms-1413457-supplementary.pdf
